# Supplementary material for: Effects of Probiotics and Synbiotics on Weight Loss in Subjects with Overweight or Obesity: A Systematic Review
Source: Nutrients. 2021 Oct 17;13(10):3627. doi: 10.3390/nu13103627 (PMC8540110; doi:10.3390/nu13103627)
Supplement: Supplementary file 1 [file nutrients-13-03627-s001.zip]

Archive with 1 entries (1 files):
- nutrients-1380436-supplementary.pdf
